# Supplementary material for: The role of vanadium substitution in the oxygen sublattice disorder of Ba7Nb4MoO20-based hexagonal perovskite oxide-ion conductors
Source: J Mater Chem A Mater. 2024 Sep 25;12(43):30082–95. doi: 10.1039/d4ta01540a (PMC11484498; doi:10.1039/d4ta01540a)
Supplement: TA-012-D4TA01540A-s005 [file TA-012-D4TA01540A-s005.zip]

Archive with 10 entries (10 files):
- Ba7Nb3p56V0p34Mo1p1O20p05_NPD_800K.cif
- Ba7Nb3p56V0p34Mo1p1O20p05_RT.cif
- Ba7Nb3p65V0p25Mo1p1O20p05_NPD_800K.cif
- Ba7Nb3p65V0p25Mo1p1O20p05_RT.cif
- Ba7Nb3p74V0p16Mo1p1O20p05_NPD_800K.cif
- Ba7Nb3p74V0p16Mo1p1O20p05_RT.cif
- Ba7Nb3p8V0p1Mo1p1O20p05_NPD_800K.cif
- Ba7Nb3p8V0p1Mo1p1O20p05_RT.cif
- Ba7Nb3p9Mo1p1_NPD_800K.cif
- Ba7Nb3p9Mo1p1O20p05_RT.cif
