# Supplementary material for: The role of vanadium substitution in the oxygen sublattice disorder of Ba7Nb4MoO20-based hexagonal perovskite oxide-ion conductors
Source: J Mater Chem A Mater. 2024 Sep 25;12(43):30082–95. doi: 10.1039/d4ta01540a (PMC11484498; doi:10.1039/d4ta01540a)
Supplement: TA-012-D4TA01540A-s005 [file TA-012-D4TA01540A-s005.zip › Ba7Nb3p56V0p34Mo1p1O20p05_NPD_800K.cif]

 
######################################################################
data_Ba7Nb4MoO20_Gonz
_gsas_GSASII_version  5718

# phase info for Ba7Nb4MoO20_Gonz follows
_pd_phase_name  Ba7Nb4MoO20_Gonz
_cell_measurement_temperature  ?
_cell_length_a  5.8898(4)
_cell_length_b  5.8898
_cell_length_c  16.6196(9)
_cell_angle_alpha  90
_cell_angle_beta   90
_cell_angle_gamma  120
_cell_volume  499.29(4)
_exptl_crystal_density_diffrn  5.7612
_symmetry_cell_setting  trigonal
_symmetry_space_group_name_H-M  "P -3 m 1"
loop_
    _space_group_symop_id
    _space_group_symop_operation_xyz
     1  x,y,z
     2  -y,x-y,z
     3  y-x,-x,z
     4  y-x,y,z
     5  -y,-x,z
     6  x,x-y,z
     7  -x,-y,-z
     8  y,y-x,-z
     9  x-y,x,-z
    10  x-y,-y,-z
    11  y,x,-z
    12  -x,y-x,-z

# ATOMIC COORDINATES AND DISPLACEMENT PARAMETERS
loop_ 
   _atom_site_label
   _atom_site_type_symbol
   _atom_site_fract_x
   _atom_site_fract_y
   _atom_site_fract_z
   _atom_site_occupancy
   _atom_site_adp_type
   _atom_site_U_iso_or_equiv
   _atom_site_site_symmetry_multiplicity
Ba1    Ba   0.00000     0.00000     0.00000     1.0000     Uiso 0.0238(9)  1   
Ba2    Ba   0.33333     0.66667     0.8233(6)   1.0000     Uiso 0.0238(9)  2   
Ba3    Ba   0.33333     0.66667     0.5731(6)   1.0000     Uiso 0.0238(9)  2   
Ba4    Ba   0.00000     0.00000     0.2817(6)   1.0000     Uiso 0.0238(9)  2   
Nb1    Nb   0.00000     0.00000     0.50000     0.7638     Uiso 0.0143(5)  1
Mo1    Mo   0.00000     0.00000     0.50000     0.2362     Uiso 0.0143(5)  1   
Nb2    Nb   0.33333     0.66667     0.0944(5)   0.588(7)   Uiso 0.0143(5)  2
Mo2    Mo   0.33333     0.66667     0.0944(5)   0.182(7)   Uiso 0.0143(5)  2   
V      V    0.33333     0.66667     0.0944(5)   0.1709     Uiso 0.0143(5)  2   
Nb3    Nb   0.33333     0.66667     0.3489(3)   0.7638     Uiso 0.0143(5)  2
Mo3    Mo   0.33333     0.66667     0.3489(3)   0.2362     Uiso 0.0143(5)  2   
Nb4    Nb   0.33333     0.66667     0.208(6)    0.045(7)   Uiso 0.0143(5)  2
Mo4    Mo   0.33333     0.66667     0.208(6)    0.014(7)   Uiso 0.0143(5)  2   
O1     O    0.3054(22)  0.69457     0.9887(6)   0.342      Uiso 0.040(6)   6   
O2     O    0.1705(9)   0.82949     0.13212(29) 1.0000     Uiso 0.0265(4)  6   
O3     O    0.1639(8)   0.83606     0.4325(4)   1.0000     Uiso 0.0265(4)  6   
O4     O    0.4925(28)  0.98498     0.29492(26) 1.0000     Uiso 0.0265(4)  6   

loop_  _atom_type_symbol _atom_type_number_in_cell
  Ba      7
  Nb      4.658
  O       20.05
  V       0.342

# Note that Z affects _cell_formula_sum and _weight
_cell_formula_units_Z  1
_chemical_formula_sum  "Ba7 Nb4.658 O20.05 V0.342"
_chemical_formula_weight  1732.28

# Difference density results
_refine_diff_density_max  33.740
_refine_diff_density_min  -2.728
