# Supplementary material for: The role of vanadium substitution in the oxygen sublattice disorder of Ba7Nb4MoO20-based hexagonal perovskite oxide-ion conductors
Source: J Mater Chem A Mater. 2024 Sep 25;12(43):30082–95. doi: 10.1039/d4ta01540a (PMC11484498; doi:10.1039/d4ta01540a)
Supplement: TA-012-D4TA01540A-s009 [file TA-012-D4TA01540A-s009.cif]

# Supplementary Information (SI) for Journal of Materials Chemistry A.
# This journal is © The Royal Society of Chemistry 2024

 
######################################################################
data_Ba7Nb4MoO20_Gonz
_gsas_GSASII_version  5718

# phase info for Ba7Nb4MoO20_Gonz follows
_pd_phase_name  Ba7Nb4MoO20_Gonz
_cell_measurement_temperature  ?
_cell_length_a  5.85466(13)
_cell_length_b  5.85466
_cell_length_c  16.51800(27)
_cell_angle_alpha  90
_cell_angle_beta   90
_cell_angle_gamma  120
_cell_volume  490.334(11)
_exptl_crystal_density_diffrn  5.8907
_symmetry_cell_setting  trigonal
_symmetry_space_group_name_H-M  "P -3 m 1"
loop_
    _space_group_symop_id
    _space_group_symop_operation_xyz
     1  x,y,z
     2  -y,x-y,z
     3  y-x,-x,z
     4  y-x,y,z
     5  -y,-x,z
     6  x,x-y,z
     7  -x,-y,-z
     8  y,y-x,-z
     9  x-y,x,-z
    10  x-y,-y,-z
    11  y,x,-z
    12  -x,y-x,-z

# ATOMIC COORDINATES AND DISPLACEMENT PARAMETERS
loop_ 
   _atom_site_label
   _atom_site_type_symbol
   _atom_site_fract_x
   _atom_site_fract_y
   _atom_site_fract_z
   _atom_site_occupancy
   _atom_site_adp_type
   _atom_site_U_iso_or_equiv
   _atom_site_site_symmetry_multiplicity
Ba1    Ba   0.00000     0.00000     0.00000     1.0000     Uiso 0.0099(7)  1   
Ba2    Ba   0.33333     0.66667     0.8290(4)   1.0000     Uiso 0.0099(7)  2   
Ba3    Ba   0.33333     0.66667     0.5754(4)   1.0000     Uiso 0.0099(7)  2   
Ba4    Ba   0.00000     0.00000     0.27999(30) 1.0000     Uiso 0.0099(7)  2   
Nb1    Nb   0.00000     0.00000     0.50000     0.7684     Uiso 0.0030(11) 1   
Mo1    Mo   0.00000     0.00000     0.50000     0.2316     Uiso 0.0030(11) 1   
Nb2-tet Nb   0.33333     0.66667     0.0944(6)   0.6544     Uiso 0.0030(11) 2   
Mo2-tet Mo   0.33333     0.66667     0.0944(6)   0.2322     Uiso 0.0030(11) 2   
V      V    0.33333     0.66667     0.0944(6)   0.1248     Uiso 0.0030(11) 2   
Nb3    Nb   0.33333     0.66667     0.3489(7)   0.7864     Uiso 0.0030(11) 2   
Mo3    Mo   0.33333     0.66667     0.3489(7)   0.2020     Uiso 0.0030(11) 2   
O1     O    0.352(9)    0.648(9)    0.9850(14)  0.341667   Uiso 0.015(16)  6   
O2     O    0.1665(20)  0.8335(20)  0.1318(9)   1.0000     Uiso 0.0103(12) 6   
O3     O    0.1702(26)  0.8298(26)  0.4324(10)  1.0000     Uiso 0.0103(12) 6   
O4     O    0.489(8)    0.978(16)   0.2953(8)   1.0000     Uiso 0.0103(12) 6   

loop_  _atom_type_symbol _atom_type_number_in_cell
  Ba      7
  Mo      1.1
  Nb      3.65
  O       20.05
  V       0.25

# Note that Z affects _cell_formula_sum and _weight
_cell_formula_units_Z  1
_chemical_formula_sum  "Ba7 Mo1.1 Nb3.65 O20.05 V0.25"
_chemical_formula_weight  1739.44

# Difference density results
_refine_diff_density_max  0.136
_refine_diff_density_min  -0.100
